# Supplementary material for: Towards a precision approach to anesthetic/analgesic immunomodulation in cancer
Source: Front Anesthesiol. Author manuscript; Available in PMC 2025 Sep 4. (PMC12407147; doi:10.3389/fanes.2024.1464004)
Supplement: Supplementary Data File 1 [file NIHMS2100776-supplement-Supplementary_Data_File_1.zip]

Archive with 2 entries (2 files):
- SupplementaryData_1/hm_diff_exp.tar.xz
- SupplementaryData_1/README.txt
