# Supplementary material for: Towards a precision approach to anesthetic/analgesic immunomodulation in cancer
Source: Front Anesthesiol. Author manuscript; Available in PMC 2025 Sep 4. (PMC12407147; doi:10.3389/fanes.2024.1464004)
Supplement: Supplementary Data File 1 [file NIHMS2100776-supplement-Supplementary_Data_File_1.zip › SupplementaryData_1/README.txt]

Data and figures here are referenced from main text as supplementary data.
Organization is as follows:

- differential_expression: contains DESEQ results for each tumor type
    - Divided into the TMB high vs low and FGA high vs low 

- immune_comparisons: contains figures and results for immune cell infiltration
    - Figures and results are presented by TMB and FGA categories

- gene_immune_correlations: contains results for comparison of significant genes vs immune cell type for COAD and LUAD
    - split by significant genes of TMB and FGA 
