# Supplementary material for: Towards a precision approach to anesthetic/analgesic immunomodulation in cancer
Source: Front Anesthesiol. Author manuscript; Available in PMC 2025 Sep 4. (PMC12407147; doi:10.3389/fanes.2024.1464004)
Supplement: Supplementary Data File 2 [file NIHMS2100776-supplement-Supplementary_Data_File_2.zip]

Archive with 1 entries (1 files):
- SupplementaryData_2/fga_diff_exp.tar.xz
