# Supplementary material for: Towards a precision approach to anesthetic/analgesic immunomodulation in cancer
Source: Front Anesthesiol. Author manuscript; Available in PMC 2025 Sep 4. (PMC12407147; doi:10.3389/fanes.2024.1464004)
Supplement: Supplementary Data File 3 [file NIHMS2100776-supplement-Supplementary_Data_File_3.zip]

Archive with 2 entries (2 files):
- SupplementaryData_3/gene_immune_correlations.tar.xz
- SupplementaryData_3/immune_comparisons.tar.xz
